# Supplementary material for: Tumor Necrosis Factor and Interleukin-1β Upregulate NRP2 Expression and Promote SARS-CoV-2 Proliferation
Source: Viruses. 2023 Jul 3;15(7):1498. doi: 10.3390/v15071498 (PMC10383177; doi:10.3390/v15071498)
Supplement: Supplementary file 1 [file viruses-15-01498-s001.zip]

Archive with 1 entries (1 files):
- viruses-2434701-supplementary.pdf
